# Supplementary material for: Improved Kidney Allograft Function after Early Conversion of Fast IR-Tac Metabolizers to LCP-Tac
Source: J Clin Med. 2022 Feb 26;11(5):1290. doi: 10.3390/jcm11051290 (PMC8911319; doi:10.3390/jcm11051290)
Supplement: Supplementary file 1 [file jcm-11-01290-s001.zip]

Archive with 1 entries (1 files):
- jcm-1588207-supplementary.pdf
